# Supplementary material for: Current Epidemiological Status and Antibiotic Resistance Profile of Serratia marcescens
Source: Antibiotics (Basel). 2024 Apr 3;13(4):323. doi: 10.3390/antibiotics13040323 (PMC11047617; doi:10.3390/antibiotics13040323)
Supplement: Supplementary file 1 [file antibiotics-13-00323-s001.zip]

Archive with 1 entries (1 files):
- antibiotics-2876144-supplementary.pdf
